# Supplementary material for: Yeast Nat4 regulates DNA damage checkpoint signaling through its N-terminal acetyltransferase activity on histone H4
Source: PLoS Genet. 2024 Oct 2;20(10):e1011433. doi: 10.1371/journal.pgen.1011433 (PMC11472955; doi:10.1371/journal.pgen.1011433)
Supplement: S1 Data — Dataset including all individual values and replicates used to generate the graphs presented in the manuscript. Values are presented as means ± standard deviations (SD). Each point represents one biological replicate. (XLSX) [file pgen.1011433.s009.xlsx]

## Sheet: Fig 1B
Strain	Experiment	Fluoresence intensity
		Technical1	Technical2	Technical3	AVG
WT	1	1.23799	1.26455	1.26654	1.25636
nat4Δ	1	1.36948	1.35285	1.36122	1.36118
WT	2	1.26783	1.21517	1.26912	1.25071
nat4Δ	2	1.3567	1.34962	1.33474	1.34702
WT	3	1.06399	1.07483	1.09489	1.0779
nat4Δ	3	1.18375	1.17384	1.1714	1.17633

## Sheet: Fig 1C
Strain	Experiment	Technical1	Technical2	Technical3	AVG
WT	1	1.44388	1.41935	1.38222	1.41515
nat4Δ	1	2.54454	2.55264	2.64271	2.57996
WT	2	1.00041	0.970846	0.991329	0.987529
nat4Δ	2	2.12387	2.12749	2.10324	2.1182
WT	3	0.983459	1.03081	1.01933	1.0112
nat4Δ	3	1.81232	1.83465	1.7765	1.80782

## Sheet: Fig 2A
h post-MMS treatment	WT				NAT4-HA				STE5p-NAT4-HA
	AVG Fold Enrichment
0	1	1	1	1	1	1	1	1	1	1	1	1
1	1.35861	1.35073	1.43303	1.6652	1.84561	1.79391	1.86396	-	1.03	0.94	0.96	-
3	3.52	4.11	3.88	-	3.59	3.03	3.66	2.95	0.95	1.1	1.07	-
9	4.06	4.3	4.23	4.01	4.02	4.21	4.25	-	1.02	0.88	1	-

## Sheet: Fig 2B
NAT4-HA	h post-MMS treatment
HA tag (NAT4) protein levels	0			1			3			9
Band intensity (ImageJ quantification): normalized to untreated	1	1	1	1.20759	1.22138	1.21893	1.27719	1.28738	1.40964	1.35524	1.39739	1.46204

## Sheet: Fig 2D
	Strain
	NAT4-HA (RAFF)		NAT4-HA (GAL)		E186Q-HA (RAFF)		E186Q-HA (GAL)		WT (RAFF)		WT (GAL)
kb from HO-cut site	Fold Enrichment HA-tag/SMC2
0.6	2.00389	2.35375	30.2045	36.7102	3.02197	3.21132	31.3197	33.4605	2.80383	1.73903	2.63384	3.10443
2	3.44478	2.73954	24.3254	27.555	2.84898	2.19642	26.1047	27.3214	2.40905	3.34542	2.8326	2.07241
3	3.12501	2.40544	20.0491	20.5531	2.2235	1.94577	18.8779	20.1742	2.37088	2.25841	2.55385	3.04438

## Sheet: Fig 3B
	Strain
	WT (RAFF)		WT (GAL)		nat4Δ (RAFF)		nat4Δ (GAL)
kb from HO-cut site	Fold Enrichment H2AS129ph/Intergenic V
-10	3.52372	2.43937	23.7802	22.6495	3.71537	3.74158	7.71537	10.244
-7	2.7751	0.876893	18.1411	16.2495	3.60158	2.09402	7.08364	8.19718
-3	2.35733	0.612689	15.0116	13.0673	3.50164	2.40704	4.88902	6.61188
3	1.53527	0.361967	9.68778	9.76337	1.91428	1.21625	2.64259	4.50091
7	3.07813	1.20268	17.7904	16.5161	3.33746	2.91048	6.9216	8.79037
10	3.79287	1.94293	22.3955	25.5177	4.00896	3.65227	8.88556	11.3972

## Sheet: Fig 3C
	Strain
	WT-untagged (RAFF)		WT-untagged (GAL)		Rad9-HA (RAFF)		Rad9-HA (GAL)		Rad9-HAnat4Δ (RAFF)		Rad9-HAnat4Δ (GAL)
kb from HO-cut site	Fold Enrichment HA-tag/SMC2
-3	0.2057	0.131884	0.183039	0.246096	0.432245	0.501614	1.63061	1.94817	0.568372	0.508133	0.728747	0.84007
3	0.124723	0.154477	0.276622	0.362467	0.679364	0.620257	1.72398	1.90437	0.533802	0.589172	0.804532	0.906963

## Sheet: Fig 3D
	Strain
	WT MEC1-myc (RAFF)		WT MEC1-myc (GAL)		MEC1-myc nat4Δ (RAFF)		MEC1-myc nat4Δ (GAL)		WT-untagged (RAFF)		WT-untagged (GAL)
kb from HO-cut site	Fold Enrichment myc-tag/SMC2
0.6	2.35416	3.86011	38.2942	38.7108	6.37545	2.94256	13.4487	9.09331	0.631954	0.76728	0.254491	0.174305
2	4.15907	4.68202	30.659	27.8251	6.83465	3.2872	8.78312	5.0105	2.68216	3.00091	0.716807	0.569877
3	3.22368	3.77284	23.4078	22.5266	6.27205	4.07443	7.4056	6.59673	1.52065	2.83018	1.44206	0.834773

## Sheet: Fig 3E
	Strain
	WT			nat4Δ
h post-MMS treatment	Band intensity (ImageJ quantification): Rad53ph/TotalRad53 normalized to untreated
0	1	1	1	1	1	1
1	4.56874	4.85483	4.91935	3.52678	4.05392	4.51849
2	5.13594	5.98847	6.07484	4.12766	5.08392	4.84859
3	6.28671	7.09324	7.62042	4.87076	5.79484	4.97275
4	6.95342	8.24243	8.88293	5.00171	5.82946	5.47437
5	9.49746	9.58329	10.0609	5.3178	5.92847	6.36946

## Sheet: Fig 4A
	Strain
	NAT4-HA			nat4(E186Q)-HA
h post-MMS treatment	Band intensity (ImageJ quantification): H2AS129ph/actin normalized to untreated
0	1	1	1	1	1	1
1	5.06354	3.30414	4.11993	2.07827	1.06749	1.32211
3	12.1402	11.36	10.1227	4.45016	2.62912	3.30926
9	26.1395	22.8451	25.0205	11.8633	8.92659	10.0838

[truncated: 12 more sheets: Fig 4B, Fig 4C, Fig 4D, Fig 5B, Fig 6C, Fig 6D, Fig 6E, Fig 6G, S2 Fig, S3 Fig, S4 Fig, S5 Fig]
